# Supplementary material for: Next-Generation Analogues of AC265347 as Positive Allosteric Modulators of the Calcium-Sensing Receptor: Pharmacological Investigation of Structural Modifications at the Stereogenic Centre
Source: Int J Mol Sci. 2025 Mar 13;26(6):2580. doi: 10.3390/ijms26062580 (PMC11942566; doi:10.3390/ijms26062580)
Supplement: Supplementary file 1 [file ijms-26-02580-s001.zip]

Archive with 1 entries (1 files):
- ijms-3408822-supplementary.pdf
